# Supplementary material for: Smad4 Heterozygous Knockout Effect on Pancreatic and Body Weight in F1 Population Using Collaborative Cross Lines
Source: Biology (Basel). 2024 Nov 12;13(11):918. doi: 10.3390/biology13110918 (PMC11592182; doi:10.3390/biology13110918)
Supplement: Supplementary file 1 [file biology-13-00918-s001.zip]

Archive with 1 entries (1 files):
- biology-3275832-supplementary.pdf
